# Supplementary material for: Identification of potent and selective N-myristoyltransferase inhibitors of Plasmodium vivax liver stage hypnozoites and schizonts
Source: Nat Commun. 2023 Sep 5;14:5408. doi: 10.1038/s41467-023-41119-7 (PMC10480161; doi:10.1038/s41467-023-41119-7)
Supplement: Supplementary file 4 — Source Data [file 41467_2023_41119_MOESM4_ESM.xlsx]

## Sheet: Figure 4a
	NMTi Compounds
Concentration	12a		12b		12d		12e		12f		12g		12j		12l		12q		26b		26c		26i		30a		30c		staurosporine
1 μM	103.266	104.098	108.074	106.671	110.153	106.021	98.0433	98.1732	101.421	101.889	99.9402	99.6024	85.5703	82.8678	89.7539	87.5192	99.2906	100.564	97.4196	92.7163	106.359	107.918	96.6401	97.1078	103.422	100.304	102.591	103.526	95.8547	101.587
2.5 μM	103.396	103.37	106.359	104.514	105.943	99.4465	97.2897	94.5093	101.11	101.941	99.7323	98.2512	74.0847	82.3481	87.1294	87.1034	95.6786	92.2225	92.7942	91.1312	107.866	101.058	90.0917	90.0917	101.733	94.8731	103.812	93.9636	98.2188	92.7655
5 μM	103.812	94.3274	106.385	94.2234	100.018	98.1213	94.8991	96.5837	101.733	95.3928	98.4851	90.6374	81.2567	75.202	86.8955	86.7396	91.8587	84.219	90.5335	86.8176	101.681	95.3408	95.2109	86.8435	94.7431	110.101	93.7037	93.0801	90.1576	84.8522
10 μM	93.0541	92.1966	92.0406	101.317	93.0281	104.514	91.2351	90.5075	109.373	95.3148	86.6876	91.5989	74.4485	73.0193	88.7665	86.09	83.4135	96.0684	83.2575	84.0111	87.7011	97.3677	86.5317	90.6634	109.841	95.0809	92.5344	91.9887	76.1985	71.2598
20 μM	80.685	80.1653	83.7772	84.1151	84.6088	84.0111	80.1133	80.1393	87.6751	87.3113	78.4502	78.1644	72.4216	71.8759	76.2415	75.9816	80.0613	94.8991	77.3069	77.3588	83.4394	83.5174	79.0479	88.1213	87.0514	94.4833	79.2818	86.3846	50.831	59.1843

## Sheet: Figure 4b-d
concentration (uM)	12a	12b	12d	12e	12f	12g	12j	12l	12q	26b	26c	26i	30a	30c
0	129	129	129	129	129	129	129	129	129	129	129	129	129	129
0.625	128.4	118	123.5	112.7	118.6	115	106.8	110.1	114.1	123.3	127.1	109.6	115.4	126.9
1.25	125.3	125.4	124.2	111	121.1	117.7	108.9	110.9	119.1	124.2	126.9	112.9	121.5	124
2.5	116.9	119.5	118.5	108.9	112.3	114.7	108.6	110.4	116.1	115.6	117.8	111.2	115.2	114.3
5	107.7	108.7	101.9	95.1	99.32	99.89	101.9	99.67	98.36	103.2	108.1	93.25	95.74	101.4
10	96.27	105.8	92.65	87.02	89.25	87.22	74.22	86.75	97.95	94.32	97.66	85.5	95.74	93.99

## Sheet: Figure 5b
	Number of liverstage Schizonts per well
Compound	isolate 1			isolate 2			isolate 3
12a	5	3	1	1	0	3	2	6
12b	1	2	0	2	2	4	1	2
12d	1	0	1	2	0	1	2	1
12e	0	0	1	5	3	1	2	3
12f	0	0	0	1	0	0	3	2
12g	0	0	0	3	4	6	3	3
12j	0	0	1	2	0	1	4	3
12l	0	0	1	4	7	1	2	7
12q	0	0	1	3	4	1	3	7
26b	0	0	5	3	4	0	3	8
26c	0	0	0	3	0	0	2	1
26i	2	0	2	2	4	2	3	2
30a	0	0	0	2	0	2	4	0
30c	0	0	6	3	4	6	1	3
Pi4K				0	1	1	2	1
DMSO control	12	34	14	20	15	18	14	17	13

## Sheet: Figure 5c-d
Schizonts per well
Isolate 2
uM	12a			12b			12d			12e			12f			12g			12j			12l			12q			26b			26c			26i			30a			30c
20	1	0	3	0	3	3	2	0	1	5	3	1	1	0	0	3	4	6	2	0	1	4	7	1	3	4	1	3	4	0	3	0	0	2	4	2	2	0	2	3	4	6
10	6	3	2	2	2	4	8	5	8	6	6	1	6	5	2	4	2	8	5	4	1	5	5	1	7	5	6	7	4	5	5	3	6	4	5	1	4	7	8	4	5	6
5	8	10	7	8	7	5	9	7	11	7	7	8	8	9	11	6	8	11	11	12	13	6	8	9	9	11	12	10	8	6	7	12	8	10	9	7	6	8	11	7	10	9
2.5	17	13	8	11	7	10	11	9	15	12	13	16	10	9	15	11	12	16	13	11	11	11	12	12	7	9	13	9	7	12	10	15	13	14	11	12	11	12	16	9	14	11
1.25	12	16	11	12	11	9	12	13	12	11	11	19	12	13	17	10	11	19	15	18	14	11	13	18	11	15	12	12	19	15	14	13	12	14	13	13	10	11	19	12	14	13
0	20	15	18	20	15	18	20	15	18	20	15	18	20	15	18	20	15	18	20	15	18	20	15	18	20	15	18	20	15	18	20	15	18	20	15	18	20	15	18	20	15	18
Isolate 3
uM	12a			12b			12d			12e			12f			12g			12j			12l			12q			26b			26c			26i			30a			30c
20	2	6		1	2		2	1		2	3		3	2		3	3		4	3		2	7		3	7		3	8		2	1		3	2		4	0		1	3
10	3	9		4	3		5	4		9	8		3	5		5	5		6	9		5	9		5	8		6	11		4	2		5	12		5	7		4	9
5	7	5		8	10		7	6		5	4		7	5		8	4		8	11		7	13		7	6		8	12		7	5		8	9		8	4		7	10
2.5	12	9		9	11		6	11		9	11		10	12		7	6		12	16		8	16		6	11		9	12		6	10		10	9		7	6		12	9
1.25	12	15		11	15		12	12		11	13		11	11		13	11		11	19		12	19		12	13		11	13		11	9		12	13		13	11		13	10
0	14	17	13	14	17	13	14	17	13	14	17	13	14	17	13	14	17	13	14	17	13	14	17	13	14	17	13	14	17	13	14	17	13	14	17	13	14	17	13	14	17	13

## Sheet: Figure 6b
	isolate 1			isolate 2			isolate 3
hypnozoites/well	6	45	14	12	8	9	1	1	1
schizonts/well	12	34	14	20	15	18	14	17	13

## Sheet: Figure 6C
	Number of liverstage hypnozoites per well
compounds	isolate 1			isolate 2			isolate 3
12a	8	8	0	0	3	0	0	0	0
12b	5	9	0	1	0	0	0	0	0
12d	1	0	1	3	0	1	0	0	0
12e	0	0	6	0	0	0	0	0	0
12f	1	1	0	1	1	0	0	0	0
12g	1	0	0	1	0	0	0	0	0
12j	0	0	3	0	0	3	0	0	0
12l	0	0	5	0	0	5	0	0	0
12q	0	0	1	1	0	1	0	0	0
26b	1	1	2	3	1	2	0	0	0
26c	4	0	0	4	0	0	0	0	1
26i	8	6	6	8	6	6	0	0	0
30a	0	0	0	0	0	0	0	0	0
30c	0	1	4	4	1	4	0	0	0
DMSO control	6	45	14	12	8	9	1	1	1

## Sheet: Figure 6d
Hypnozoites per well
Isolate 2
uM	12a			12b			12d			12e			12f			12g			12j			12l			12q			26b			26c			26i			30a			30c
20	0	3	0	1	0	0	3	0	1	0	0	0	1	1	0	1	0	0	0	0	3	0	0	5	1	0	1	3	1	2	4	0	0	8	6	6	0	0	0	4	1	4
10	1	3	0	1	1	0	3	3	2	0	0	1	1	1	1	1	0	0	13	10		1	14	0	5	0	3	4	0	4	3	2	7	8	12	14	1	0	2	5	0	4
5	6	8	7	2	3	2	5	7	5	1	0	2	2	3	3	1	2	0	19	3	13	5	7	0	5	6	3	7	5	9	6	3	6	10	7	12	2	0	2	0	5	13
2.5	8	7	13	3	4	4	7	7	8	3	0	1	3	3	3	3	4	0	13	12	8	6	4	1	8	5	7	4	8	7	6	5	7	7	9	14	5	0	3	5	6	12
1.25	12	10	8	3	4	4	11	8	9	2	4	5	4	2	4	5	0	3	9	6	12	5	8	2	11	8	10	10	6	12	7	11	8	10	7	12	6	9	13	8	15	7
0	12	8	9	12	8	9	12	8	9	12	8	9	12	8	9	12	8	9	12	8	9	12	8	9	12	8	9	12	8	9	12	8	9	12	8	9	12	8	9	12	8	9

## Sheet: Supp Figure 86
Nucleus counts per well
	12a	12b	12d	12e	12f	12g	12j	12l	12q	26b	26c	26i	30a	30c	DMSO
20uM	12100	12570	12690	12020	13150	11770	10860	11440	12010	11600	12520	12860	13060	14090	15740
	13960	13810	13950	13690	16410	13000	12840	13460	14890	12490	13160	13500	13510	14800	15210
10uM	13830	15200	15680	13580	14300	13740	12430	13130	15080	12600	14610	14570	14230	13530	16710
	15570	15960	15000	14230	15260	14770	11110	13070	12510	13580	15250	13510	14010	13880
5 uM	14150	14130	14720	12990	14310	13600	12350	13070	14410	13020	14300	13510	14260	13800
	15510	15950	15990	14590	15170	14960	11170	13030	13780	13920	16180	12980	14210	14060
2.5uM	15510	15680	14920	14180	15290	14740	10950	13010	12630	13670	15160	13600	16520	13960
	15490	16210	16520	14710	15210	14990	12190	13310	14350	14610	15950	14280	15260	13570
1 uM	15610	16000	15900	14730	15280	14940	16280	15910	14830	14910	16190	15030	15050	12390
	14860	15090	16970	14350	15770	14730	14580	14650	14410	16840	15050	14960	16480	13530
